# Supplementary material for: Single-Step Genome Wide Association Study Identifies QTL Signals for Untrimmed and Trimmed Thigh Weight in Italian Crossbred Pigs for Dry-Cured Ham Production
Source: Animals (Basel). 2021 May 29;11(6):1612. doi: 10.3390/ani11061612 (PMC8227816; doi:10.3390/ani11061612)
Supplement: Supplementary file 1 [file animals-11-01612-s001.zip]

Archive with 11 entries (7 files):
- animals-1148087-supplementary/
- animals-1148087-supplementary/Supplementary Files/
- animals-1148087-supplementary/Supplementary Files/.DS_Store
- animals-1148087-supplementary/Supplementary Files/Supplementary Figures/
- animals-1148087-supplementary/Supplementary Files/Supplementary Figures/Figure S1.pdf
- animals-1148087-supplementary/Supplementary Files/Supplementary Figures/Figure S2.pdf
- animals-1148087-supplementary/Supplementary Files/Supplementary Tables/
- animals-1148087-supplementary/Supplementary Files/Supplementary Tables/Table S1.pdf
- animals-1148087-supplementary/Supplementary Files/Supplementary Tables/Table S2.pdf
- animals-1148087-supplementary/Supplementary Files/Supplementary Tables/Table S3.pdf
- animals-1148087-supplementary/Supplementary Files/Supplementary Tables/Table S4.pdf
